# Supplementary material for: Genetic Structure and Molecular Mechanisms Underlying the Formation of Tassel, Anther, and Pollen in the Male Inflorescence of Maize (Zea mays L.)
Source: Cells. 2022 May 26;11(11):1753. doi: 10.3390/cells11111753 (PMC9179574; doi:10.3390/cells11111753)
Supplement: Supplementary file 1 [file cells-11-01753-s001.zip]

Archive with 2 entries (2 files):
- cells-1691936 Figure S1.pdf
- cells-1691936-supplementary.xlsx
