# Supplementary material for: Genetic Structure and Molecular Mechanisms Underlying the Formation of Tassel, Anther, and Pollen in the Male Inflorescence of Maize (Zea mays L.)
Source: Cells. 2022 May 26;11(11):1753. doi: 10.3390/cells11111753 (PMC9179574; doi:10.3390/cells11111753)
Supplement: Supplementary file 1 [file cells-11-01753-s001.zip › cells-1691936-supplementary.xlsx]

## Sheet: Sheet1
Summary of the QTL-HSIs and QTN-HSIs
Trait	Type	Chr	Hotspot interval	Cloned genes	GeneID	Common region of HIS	Ref
SL	QTN	3	chr3: 160402845-160871869				[28]
TBN	QTN	1	chr1: 10031404-10754363				[22, 31]
TBN	QTL	1	chr1: 206926040-208388659				[26, 30]
TBN	QTL	2	chr2: 3369492-5026310	ZmWUS1	Zm00001d001948	chr2: 3417537-5026310	[7, 25, 26]
TBN	QTN	2	chr2: 3417537-5266368	LG1	Zm00001d002005		[26, 29, 31]
TBN	QTN	2	chr2: 11325717-13942758	ZFL2	Zm00001d002449	chr2: 12405902-13068228	[26, 31]
TBN	QTL	2	chr2: 12405902-13068228				[21, 26, 29, 30]
TBN	QTL	2	chr2: 13898627-14677707				[26, 30]
TBN	QTN	2	chr2: 14723051-14997854			chr2: 14876227-14913094	[26]
TBN	QTL	2	chr2: 14876227-14913094				[26, 29, 30]
TBN	QTL	2	chr2: 16422121-17020363				[25, 26, 30]
TBN	QTN	2	chr2: 23168208-23950411				[31]
TBN	QTN	2	chr2: 27114348-28091266				[26]
TBN	QTN	2	chr2: 29466322-30461762				[26, 31]
TBN	QTN	2	chr2: 48394485-49053204				[16, 26]
TBN	QTN	2	chr2: 184737956-186086721	BAD1	Zm00001d005737		[16, 26, 29, 31]
TBN	QTN	2	chr2: 212621507-213307392				[16, 25, 31]
TBN	QTN	2	chr2: 241408173-241933959				[26, 31]
TBN	QTN	3	chr3: 19166806-19815716				[26, 31]
TBN	QTN	3	chr3: 53040306-53626839				[26]
TBN	QTN	3	chr3: 174090586-175092521				[16, 26, 31]
TBN	QTL	3	chr3: 175813331-182124812	LG2	Zm00001d042777	chr3: 177344616-182124812	[7, 25, 26]
TBN	QTN	3	chr3: 177344616-184667279				[25, 26, 29, 31]
TBN	QTL	3	chr3: 184896469-185008077				[22, 26, 29]
TBN	QTL	3	chr3: 186068447-189941621	BA1	Zm00001d042989	chr3: 186076737-188315622	[22, 26]
TBN	QTN	3	chr3: 186076737-188315622				[26, 31]
TBN	QTN	3	chr3: 213303636-215697403				[16, 26, 31]
TBN	QTN	3	chr3: 217059507-218711615	SPI1	Zm00001d044069		[26, 31]
TBN	QTN	3	chr3: 219812664-221440177				[26, 31]
TBN	QTN	3	chr3: 224348506-225324684				[28, 29, 31]
TBN	QTN	4	chr4: 155229755-157119340				[26, 31]
TBN	QTN	4	chr4: 172380221-172768111				[26]
TBN	QTN	4	chr4: 174842503-176842984				[26]
TBN	QTN	4	chr4: 177781049-180576165				[26, 31]
TBN	QTN	4	chr4: 181350718-183710960				[26, 28, 29, 31]
TBN	QTN	4	chr4: 184360273-184813793				[26]
TBN	QTN	4	chr4: 191958789-192690589				[26, 31]
TBN	QTN	4	chr4: 200054107-200690784				[26]
TBN	QTN	4	chr4: 207317003-208311620				[26]
TBN	QTN	5	chr5: 955338-1880438				[31]
TBN	QTN	5	chr5: 2237026-2662330				[16, 28, 31]
TBN	QTN	5	chr5: 8171341-9051945				[26, 31]
TBN	QTN	5	chr5: 10305553-11126662				[16, 26, 31]
TBN	QTL	5	chr5: 190146905-191477034				[7, 24, 26]
TBN	QTL	5	chr5: 198866044-201214809				[7, 26]
TBN	QTN	5	chr5: 204942824-211172980				[16, 26, 31]
TBN	QTN	5	chr5: 211673382-212824697				[26, 31]
TBN	QTN	5	chr5: 218455880-219599656				[26, 29, 31]
TBN	QTN	6	chr6: 167317651-168828809				[26, 31]
TBN	QTN	7	chr7: 111455688-112456211				[26, 31]
TBN	QTN	7	chr7: 125457647-126797089				[25, 26, 27, 31]
TBN	QTL	7	chr7: 136356419-136618253				[25, 26]
TBN	QTL	7	chr7: 136703533-136724527				[25, 26, 29]
TBN	QTN	7	chr7: 136725719-137607692	TSH4	Zm00001d020941		[16, 27, 29]
TBN	QTN	7	chr7: 152803313-153336525				[27]
TBN	QTN	7	chr7: 170974456-177222759			chr7: 172326353-174094337	[26, 28, 29, 31]
TBN	QTL	7	chr7: 172326353-174094337	RA3	Zm00001d022193		[26, 30]
TBN	QTN	8	chr8: 18247808-21512117	BIF1	Zm00001d008749		[26, 31]
TBN	QTL	8	chr8: 171334567-171381601				[26, 29, 32]
TBN	QTL	8	chr8: 171415636-171450937				[26, 29, 32]
TBN	QTN	8	chr8: 177137062-179089219				[26, 31]
TBN	QTN	9	chr9: 15993264-16491111				[26, 31]
TBN	QTN	9	chr9: 100557304-101638140				[26, 31]
TBN	QTN	9	chr9: 136739967-138387377				[16, 26, 31]
TBN	QTN	9	chr9: 155936912-157580744				[26, 31]
TBN	QTN	10	chr10: 14451099-14796530	ZmWUS2	Zm00001d026537		[31]
TBN	QTN	10	chr10: 139983151-140619781				[26, 31]
TBN	QTN	10	chr10: 141562289-142409604	ZFL1	Zm00001d026231		[27, 31]
TL	QTN	1	chr1: 3105204-3744010				[31]
TL	QTN	1	chr1: 16236670-17189006	CT2	Zm00001d027886		[26]
TL	QTN	1	chr1: 23014873-23959968				[31]
TL	QTN	1	chr1: 51079227-52520384				[26, 31]
TL	QTN	1	chr1: 189856156-191118109	UB2	Zm00001d031451		[26, 31]
TL	QTN	1	chr1: 255043111-255568114				[31]
TL	QTN	1	chr1: 278135403-278804396				[26, 31]
TL	QTN	1	chr1: 282852585-282854566				[26, 29, 31]
TL	QTN	1	chr1: 284067806-285326570				[26, 31]
TL	QTN	1	chr1: 285872878-286270174				[26, 31]
TL	QTN	1	chr1: 303295036-304670104				[29, 31]
TL	QTN	2	chr2: 4642929-5946559				[26, 31]
TL	QTL	2	chr2: 202185352-202669015				[30, 34]
TL	QTN	3	chr3: 8286537-9817491				[26, 28, 31]
TL	QTN	3	chr3: 207876205-208849495				[26, 31]
TL	QTN	4	chr4: 3198957-3844041				[31]
TL	QTN	4	chr4: 222756940-223708539				[26, 31]
TL	QTN	4	chr4: 242138112-242390793				[26, 31]
TL	QTN	5	chr5: 4586284-7181761				[26, 29, 31]
TL	QTL	5	chr5: 201315402-206700522				[26]
TL	QTN	6	chr6: 30486391-31524476				[26, 31]
TL	QTN	6	chr6: 33036694-33984058				[26, 31]
TL	QTN	6	chr6: 66264810-67150683				[26, 31]
TL	QTN	6	chr6: 154121556-154924390				[26, 31]
TL	QTN	6	chr6: 159009679-160353589				[26, 29, 31]
TL	QTN	7	chr7: 149327146-150013803				[26, 29, 31]
TL	QTN	7	chr7: 157795128-158179538				[26, 31]
TL	QTN	8	chr8: 177552448-179578233				[26, 31]
TL	QTN	9	chr9: 100188655-100815718				[26, 31]
